# Supplementary material for: The spatiotemporal evolution and driving factors of urban–rural integration over the past eight years in China: Evidence from 31 provinces
Source: PLoS One. 2025 Dec 2;20(12):e0337317. doi: 10.1371/journal.pone.0337317 (PMC12671771; doi:10.1371/journal.pone.0337317)
Supplement: S1 File — (XLSX) [file pone.0337317.s001.xlsx]

## Sheet: Anhui Province
Time	Urban-rural road length comparison coefficient	Urban-rural internet broadband access comparison coefficient	Urban-rural water supply coverage comparison coefficient	Urban-rural per capita disposable income comparison coefficient	Urban-rural dual comparison coefficient	Urban-rural total retail sales of consumer goods comparison coefficient	Urban-rural per capita education expenditure comparison coefficient	Urban-rural per capita cultural and recreational expenditure comparison coefficient	Urban-rural per capita transportation and communication expenditure comparison coefficient	Urban-rural pension insurance coverage comparison coefficient	Urban-rural medical insurance coverage comparison coefficient	Urban-rural unemployment insurance coverage comparison coefficient	Urban-rural greening coverage comparison coefficient	Urban-rural sewage treatment rate comparison coefficient	Urban-rural household waste treatment rate comparison coefficient
2015	4.24361	2.54222	1.55746	2.48927	0.233666	4.1797	1.95103	3.42968	2.14493	0.565059	0.3445	0.0726402	17.4741	4.54965	1.31384
2016	4.41662	2.57533	1.48459	2.48761	0.225016	4.16672	1.87191	4.06224	2.15348	0.568851	0.4454	0.0743395	17.9973	4.80316	1.26346
2017	4.76471	2.13038	1.32256	2.47999	0.21075	5.23395	1.76066	3.85681	2.16511	0.566198	0.214439	0.0779941	21.0417	3.06071	1.17812
2018	3.74418	1.59611	1.25868	2.45735	0.188328	5.22636	1.56895	2.88452	1.6903	0.574022	0.864139	0.0832011	21.1024	2.173	1.05809
2019	4.01032	1.64144	1.18937	2.43514	0.193789	4.6515	1.60474	3.09509	1.67921	0.574806	0.959183	0.0851592	21.7414	2.19692	1.0227
2020	3.69876	1.60929	1.13972	2.37314	0.272034	4.67328	1.47466	2.111	1.60734	0.5717	0.942374	0.0924262	22.1717	2.09167	1.02902
2021	4.94044	1.5202	1.09022	2.34103	0.268339	4.72657	1.45487	2.39353	1.60073	0.565614	0.92443	0.10086	27.9696	1.85772	1.02051
2022	5.58552	1.81923	1.09506	2.30567	0.258467	5.28465	1.36847	2.12582	1.43297	0.565655	0.888423	0.108304	34.4802	1.78309	1.00746

## Sheet: Beijing Municipality
Time	Urban-rural road length comparison coefficient	Urban-rural internet broadband access comparison coefficient	Urban-rural water supply coverage comparison coefficient	Urban-rural per capita disposable income comparison coefficient	Urban-rural dual comparison coefficient	Urban-rural total retail sales of consumer goods comparison coefficient	Urban-rural per capita education expenditure comparison coefficient	Urban-rural per capita cultural and recreational expenditure comparison coefficient	Urban-rural per capita transportation and communication expenditure comparison coefficient	Urban-rural pension insurance coverage comparison coefficient	Urban-rural medical insurance coverage comparison coefficient	Urban-rural unemployment insurance coverage comparison coefficient	Urban-rural greening coverage comparison coefficient	Urban-rural sewage treatment rate comparison coefficient	Urban-rural household waste treatment rate comparison coefficient
2015	76.8761	4.72643	1.25865	2.56988	0.14825	30.7897	1.64235	6.16914	2.27119	0.0857424	0.1502	0.49458	277.539	1.02867	1.17689
2016	79.5114	5.11989	1.15009	2.5673	0.13253	32.4502	1.78513	4.82338	2.20209	0.0982646	0.151	0.507876	278.698	1.047	1.15275
2017	127.499	6.65668	1.03831	2.57447	0.122316	39.3468	2.09463	5.05387	1.97647	0.0971199	0.0921619	0.533599	437.676	2.72888	1.15535
2018	130.022	8.42476	1.0826	2.5666	0.115466	40.9411	2.34837	4.05894	1.63518	0.0953552	0.177593	0.566086	829.081	2.1074	1.07735
2019	119.738	10.1289	1.0134	2.5528	0.119174	40.2704	2.42093	3.75439	1.54502	0.0934843	0.182704	0.591192	600.496	4.08737	1.04407
2020	112.857	6.91726	1.06587	2.50954	0.122593	19.7072	2.50214	2.84651	1.34222	0.0917093	0.181925	0.602185	620.273	4.11385	1.01102
2021	105.579	7.66667	1.06431	2.44777	0.113998	20.122	2.74128	2.84768	1.28629	0.0879238	0.183154	0.620949	613.809	4.43313	1.0101
2022	98.8089	10.7629	1.01774	2.41767	0.119172	20.8457	2.41603	2.65859	1.2982	0.0861878	0.185098	0.637019	606.001	2.68698	1

## Sheet: Fujian Province
Time	Urban-rural road length comparison coefficient	Urban-rural internet broadband access comparison coefficient	Urban-rural water supply coverage comparison coefficient	Urban-rural per capita disposable income comparison coefficient	Urban-rural dual comparison coefficient	Urban-rural total retail sales of consumer goods comparison coefficient	Urban-rural per capita education expenditure comparison coefficient	Urban-rural per capita cultural and recreational expenditure comparison coefficient	Urban-rural per capita transportation and communication expenditure comparison coefficient	Urban-rural pension insurance coverage comparison coefficient	Urban-rural medical insurance coverage comparison coefficient	Urban-rural unemployment insurance coverage comparison coefficient	Urban-rural greening coverage comparison coefficient	Urban-rural sewage treatment rate comparison coefficient	Urban-rural household waste treatment rate comparison coefficient
2015	3.35144	2.05304	1.12511	2.41253	0.287202	8.936	1.57553	4.25606	2.41997	0.371589	0.7394	0.137116	17.7902	3.54196	1.04158
2016	3.33646	2.20945	1.11332	2.40108	0.312246	8.9545	1.64657	4.39933	2.20762	0.370794	0.7328	0.143307	18.3408	2.90761	1.02713
2017	5.09784	1.98622	1.08952	2.38763	0.304617	8.7762	1.58248	3.94757	2.15634	0.367464	0.725528	0.150635	20.8922	2.06056	1.03166
2018	5.34653	1.86807	1.10631	2.36355	0.298452	9.07057	1.62105	3.23463	1.99806	0.371745	0.71922	0.138955	20.5551	1.47642	1.02064
2019	5.19441	1.25612	1.28009	2.33134	0.325925	9.43053	1.54867	3.26569	1.95187	0.375668	0.712284	0.1476	21.018	1.28007	1.01782
2020	5.09518	2.17021	1.08978	2.2586	0.38945	6.60934	1.71754	2.44925	2.2242	0.381637	0.708252	0.159659	20.3348	1.19746	1.00654
2021	5.5552	2.30112	1.07464	2.20159	0.391429	6.26368	1.69523	2.68095	1.63765	0.381521	0.701939	0.171173	23.4015	1.19402	1.03605
2022	5.48529	1.81253	1.06635	2.15384	0.396392	6.62846	1.66966	2.5841	1.70008	0.38175	0.690377	0.181791	25.9515	1.1802	1.0001

## Sheet: Gansu Province
Time	Urban-rural road length comparison coefficient	Urban-rural internet broadband access comparison coefficient	Urban-rural water supply coverage comparison coefficient	Urban-rural per capita disposable income comparison coefficient	Urban-rural dual comparison coefficient	Urban-rural total retail sales of consumer goods comparison coefficient	Urban-rural per capita education expenditure comparison coefficient	Urban-rural per capita cultural and recreational expenditure comparison coefficient	Urban-rural per capita transportation and communication expenditure comparison coefficient	Urban-rural pension insurance coverage comparison coefficient	Urban-rural medical insurance coverage comparison coefficient	Urban-rural unemployment insurance coverage comparison coefficient	Urban-rural greening coverage comparison coefficient	Urban-rural sewage treatment rate comparison coefficient	Urban-rural household waste treatment rate comparison coefficient
2015	1.49544	3.97878	1.86825	3.42652	0.0947742	3.92399	1.67523	5.55628	2.27976	0.490186	0.12962	0.0645105	10.8922	22.4612	2.34949
2016	1.86803	2.72662	1.85263	3.44562	0.103189	3.91054	1.61542	6.76291	2.6376	0.497512	0.130516	0.0652063	12.3866	24.2429	1.54891
2017	2.84042	1.93517	1.25969	3.43774	0.10922	3.91856	1.50097	7.28122	2.90619	0.500539	0.86914	0.0655749	19.6686	11.6299	1.53438
2018	2.692	1.67314	1.14302	3.40261	0.110343	4.80827	1.36867	6.09508	2.27194	0.523646	0.88074	0.0669344	18.5888	7.37261	1.82443
2019	3.95561	1.70451	1.06961	3.35691	0.12265	4.7373	1.38933	6.10031	2.55135	0.547055	0.888258	0.0689398	23.3156	7.81255	1.7646
2020	3.86847	1.77184	1.05221	3.26961	0.187479	4.66563	1.55388	5.19245	2.49627	0.555159	0.89121	0.0749287	22.8655	4.43339	1.76616
2021	4.50703	1.81675	1.07211	3.16522	0.196254	4.54632	1.74609	4.39689	2.35087	0.557381	0.889491	0.0787464	21.442	4.23097	1.74368
2022	4.45308	1.62181	1.06932	3.08852	0.175921	4.55552	1.77225	3.38224	2.17163	0.5564	0.872452	0.0813644	21.2188	4.27778	1.54631

## Sheet: Guangdong Province
Time	Urban-rural road length comparison coefficient	Urban-rural internet broadband access comparison coefficient	Urban-rural water supply coverage comparison coefficient	Urban-rural per capita disposable income comparison coefficient	Urban-rural dual comparison coefficient	Urban-rural total retail sales of consumer goods comparison coefficient	Urban-rural per capita education expenditure comparison coefficient	Urban-rural per capita cultural and recreational expenditure comparison coefficient	Urban-rural per capita transportation and communication expenditure comparison coefficient	Urban-rural pension insurance coverage comparison coefficient	Urban-rural medical insurance coverage comparison coefficient	Urban-rural unemployment insurance coverage comparison coefficient	Urban-rural greening coverage comparison coefficient	Urban-rural sewage treatment rate comparison coefficient	Urban-rural household waste treatment rate comparison coefficient
2015	312.777	3.64323	1.21271	2.6015	0.235288	8.36734	1.65933	5.60345	3.36515	0.214053	0.5366	0.25091	2579.74	0.938377	1.05432
2016	281.492	3.90807	1.18059	2.59674	0.257712	8.39701	2.11977	4.79918	3.06323	0.213572	0.5315	0.253619	2368.25	1.0075	1.03954
2017	285.129	4.30693	1.0096	2.59669	0.260508	8.40835	2.02525	4.51029	3.0104	0.21306	0.52734	0.260577	3108.51	5.44553	1.08166
2018	485.725	4.73536	1.03975	2.58281	0.281642	8.41612	1.9116	3.02719	2.12769	0.215506	0.521953	0.272251	2514.26	5.53649	1.17049
2019	512.367	3.08739	1.09762	2.55694	0.314821	8.26283	2.08515	3.53771	2.1484	0.211882	0.513071	0.28015	2592.83	5.42457	1.06818
2020	340.487	2.8249	1.05112	2.49496	0.363664	8.34323	2.12132	2.86566	2.36265	0.210342	0.50804	0.285452	2416.51	4.31933	1.06693
2021	424.529	3.13685	1.24316	2.45914	0.349359	7.39467	2.02703	2.67251	2.25313	0.2114	0.513622	0.293687	2568.88	1.36881	1.3101
2022	412.993	3.20937	0.9974	2.41147	0.368943	7.02019	1.82211	2.74048	1.97822	0.218406	0.497533	0.296372	3495.62	1.32162	1.8498

## Sheet: Guangxi Zhuang Autonomous Regio
Time	Urban-rural road length comparison coefficient	Urban-rural internet broadband access comparison coefficient	Urban-rural water supply coverage comparison coefficient	Urban-rural per capita disposable income comparison coefficient	Urban-rural dual comparison coefficient	Urban-rural total retail sales of consumer goods comparison coefficient	Urban-rural per capita education expenditure comparison coefficient	Urban-rural per capita cultural and recreational expenditure comparison coefficient	Urban-rural per capita transportation and communication expenditure comparison coefficient	Urban-rural pension insurance coverage comparison coefficient	Urban-rural medical insurance coverage comparison coefficient	Urban-rural unemployment insurance coverage comparison coefficient	Urban-rural greening coverage comparison coefficient	Urban-rural sewage treatment rate comparison coefficient	Urban-rural household waste treatment rate comparison coefficient
2015	4.61852	3.65343	1.15275	2.79043	0.209888	7.48921	1.4555	5.62879	2.73719	0.361985	0.9568	0.0567824	67.5759	24.2642	1.14483
2016	4.89155	3.17571	1.15992	2.73416	0.239735	7.42808	1.42504	5.09637	2.32497	0.36461	0.947	0.0584126	75.6655	23.319	1.07624
2017	4.80111	2.26796	1.12102	2.69323	0.258222	7.32209	1.39789	4.88206	2.02352	0.368033	0.940807	0.0615712	73.9797	15.0175	1.10105
2018	4.36757	1.58648	1.11136	2.6085	0.273235	6.89097	1.48298	4.569	1.89968	0.381973	0.91939	0.0653972	69.661	12.3243	1.04932
2019	5.01035	1.4064	1.09115	2.54062	0.320934	7.6297	1.382	3.93498	1.85121	0.398169	0.920642	0.0728543	84.2736	12.3693	1.04866
2020	5.29421	1.35614	1.11649	2.42049	0.385526	6.49874	1.33821	2.93028	1.547	0.485727	0.908799	0.0818097	64.683	12.2059	1.03573
2021	5.28086	1.33221	1.0979	2.35471	0.387054	6.31474	1.37862	3.17421	1.50214	0.530441	0.900238	0.0943101	43.4242	8.96022	1.02722
2022	5.20195	1.33452	1.06152	2.2775	0.375389	6.26781	1.28551	2.06811	1.59294	0.52939	0.885966	0.100937	46.1071	8.11002	1.05285

## Sheet: Guizhou Province
Time	Urban-rural road length comparison coefficient	Urban-rural internet broadband access comparison coefficient	Urban-rural water supply coverage comparison coefficient	Urban-rural per capita disposable income comparison coefficient	Urban-rural dual comparison coefficient	Urban-rural total retail sales of consumer goods comparison coefficient	Urban-rural per capita education expenditure comparison coefficient	Urban-rural per capita cultural and recreational expenditure comparison coefficient	Urban-rural per capita transportation and communication expenditure comparison coefficient	Urban-rural pension insurance coverage comparison coefficient	Urban-rural medical insurance coverage comparison coefficient	Urban-rural unemployment insurance coverage comparison coefficient	Urban-rural greening coverage comparison coefficient	Urban-rural sewage treatment rate comparison coefficient	Urban-rural household waste treatment rate comparison coefficient
2015	1.35466	4.31177	1.20113	3.32748	0.177987	4.74507	1.63439	7.66311	2.86695	0.444722	0.325	0.0553695	12.6405	15.0485	1.2345
2016	1.56064	3.69162	1.17685	3.30552	0.207221	4.46839	1.4936	7.51757	2.79321	0.452967	0.4387	0.0580362	14.3233	12.7701	1.22763
2017	1.9966	3.31061	1.14694	3.27878	0.22331	4.4268	1.55003	6.81651	2.6735	0.459782	0.155383	0.06198	31.4452	7.01546	1.28053
2018	1.33202	3.46212	1.15946	3.2515	0.239416	7.09818	1.53555	4.91844	2.89199	0.471654	0.99467	0.0673286	29.3635	4.51613	1.20883
2019	1.33032	4.03752	1.21016	3.19851	0.266861	7.69562	1.55327	4.24182	1.99332	0.482266	0.96796	0.0717438	28.7046	4.6716	1.24008
2020	2.09959	3.46901	1.20831	3.10042	0.328951	7.27641	1.2278	2.65811	2.05323	0.493665	0.963972	0.0772268	28.2208	4.60211	1.17031
2021	2.14416	2.1904	1.15581	3.05001	0.334968	6.93557	2.01496	3.08306	2.09044	0.500675	0.969634	0.0833126	39.6978	3.11637	1.21819
2022	2.78419	2.21368	1.16921	2.9975	0.28542	6.69	1.56056	2.63231	1.96213	0.501953	0.966587	0.0878371	40.1468	2.79494	1.195

## Sheet: Hainan Province
Time	Urban-rural road length comparison coefficient	Urban-rural internet broadband access comparison coefficient	Urban-rural water supply coverage comparison coefficient	Urban-rural per capita disposable income comparison coefficient	Urban-rural dual comparison coefficient	Urban-rural total retail sales of consumer goods comparison coefficient	Urban-rural per capita education expenditure comparison coefficient	Urban-rural per capita cultural and recreational expenditure comparison coefficient	Urban-rural per capita transportation and communication expenditure comparison coefficient	Urban-rural pension insurance coverage comparison coefficient	Urban-rural medical insurance coverage comparison coefficient	Urban-rural unemployment insurance coverage comparison coefficient	Urban-rural greening coverage comparison coefficient	Urban-rural sewage treatment rate comparison coefficient	Urban-rural household waste treatment rate comparison coefficient
2015	38.062	2.54483	1.03148	2.42747	0.385411	4.96348	0.500129	3.57791	3.16182	0.297274	0.3319	0.174269	70.7838	67.5462	1.19369
2016	39.9281	2.10008	1.06798	2.40258	0.390256	5.47609	0.492675	3.5363	3.08987	0.296601	0.392	0.177758	97.5384	58.541	1.07863
2017	47.3118	1.87456	1.07026	2.38862	0.36418	5.33288	0.574411	3.25231	2.69938	0.294277	0.216058	0.173083	71.4295	35.1377	1.01699
2018	56.2625	2.37918	1.15113	2.38394	0.340021	4.88281	0.654086	3.17285	2.34582	0.303538	0.701999	0.176533	89.3482	47.7005	1.00756
2019	47.5779	2.2414	1.12306	2.38314	0.34372	5.27061	0.683369	3.02018	2.76174	0.306419	0.687793	0.179439	105.281	43.0732	1.11944
2020	47.6481	2.16013	1.11806	2.27885	0.349617	4.505	0.716239	2.67296	1.89576	0.32087	0.675613	0.192267	109.227	32.3541	1
2021	40.8063	2.16233	1.05325	2.22464	0.326616	5.09343	0.588057	2.81456	1.93868	0.322609	0.679096	0.201439	111.084	2.51553	1.00331
2022	40.5244	1.48159	1.03693	2.09849	0.34623	5.09343	0.610751	2.67691	1.83646	0.327589	0.652704	0.214631	116.292	1.35618	1.00261

## Sheet: Hebei Province
Time	Urban-rural road length comparison coefficient	Urban-rural internet broadband access comparison coefficient	Urban-rural water supply coverage comparison coefficient	Urban-rural per capita disposable income comparison coefficient	Urban-rural dual comparison coefficient	Urban-rural total retail sales of consumer goods comparison coefficient	Urban-rural per capita education expenditure comparison coefficient	Urban-rural per capita cultural and recreational expenditure comparison coefficient	Urban-rural per capita transportation and communication expenditure comparison coefficient	Urban-rural pension insurance coverage comparison coefficient	Urban-rural medical insurance coverage comparison coefficient	Urban-rural unemployment insurance coverage comparison coefficient	Urban-rural greening coverage comparison coefficient	Urban-rural sewage treatment rate comparison coefficient	Urban-rural household waste treatment rate comparison coefficient
2015	2.36115	2.08871	1.46283	2.3666	0.271418	3.53394	1.49076	3.96019	1.83787	0.468377	0.7998	0.0695665	14.7016	65.7517	3.37695
2016	2.50754	1.81792	1.35604	2.37004	0.274835	3.53288	1.4952	3.95536	1.76304	0.467248	0.7969	0.0699499	15.0104	61.9286	1.35931
2017	2.87713	1.64913	1.25016	2.37155	0.283803	3.43938	1.50197	4.29212	1.73037	0.468899	0.795804	0.0714955	11.4766	13.1438	1.50362
2018	2.94083	1.51859	1.23483	2.35033	0.321485	3.26511	1.43234	3.90501	1.71722	0.472858	0.792318	0.0735218	15.8673	21.7716	1.75303
2019	3.15748	1.47757	1.22992	2.32469	0.329553	3.14913	1.41964	3.80867	1.63822	0.473252	0.786743	0.0744102	14.0559	32.4554	1.75066
2020	2.99955	1.43941	1.18807	2.26426	0.423174	4.21509	1.77373	3.5839	1.47837	0.475101	0.777519	0.0926494	14.1212	21.4978	1.39801
2021	3.60015	1.46898	1.1861	2.18886	0.408789	5.65934	1.49834	1.96603	1.34598	0.477019	0.789343	0.100344	17.035	2.23988	1.00746
2022	4.187	1.46738	1.1956	2.13166	0.394863	5.89868	1.31617	2.28728	1.27141	0.480933	0.77924	0.107201	19.7816	2.37033	1.00857

## Sheet: Henan Province
Time	Urban-rural road length comparison coefficient	Urban-rural internet broadband access comparison coefficient	Urban-rural water supply coverage comparison coefficient	Urban-rural per capita disposable income comparison coefficient	Urban-rural dual comparison coefficient	Urban-rural total retail sales of consumer goods comparison coefficient	Urban-rural per capita education expenditure comparison coefficient	Urban-rural per capita cultural and recreational expenditure comparison coefficient	Urban-rural per capita transportation and communication expenditure comparison coefficient	Urban-rural pension insurance coverage comparison coefficient	Urban-rural medical insurance coverage comparison coefficient	Urban-rural unemployment insurance coverage comparison coefficient	Urban-rural greening coverage comparison coefficient	Urban-rural sewage treatment rate comparison coefficient	Urban-rural household waste treatment rate comparison coefficient
2015	1.16868	2.55376	1.35873	2.35658	0.23709	4.75084	1.53092	4.54105	1.93141	0.500486	0.9542	0.0807484	5.34723	7.1482	1.29454
2016	1.19026	2.58639	1.33974	2.32825	0.254693	4.70599	1.58819	4.07522	1.64652	0.500485	0.9448	0.0805962	5.73391	5.3611	1.28247
2017	1.65439	2.59032	1.3936	2.32388	0.27033	4.67866	1.54485	4.56683	1.82243	0.509739	0.934222	0.0819585	8.17349	4.07741	1.16591
2018	1.25767	2.43148	1.32216	2.30459	0.267599	4.64583	1.55637	3.90779	1.9523	0.515253	0.929707	0.0831204	7.78127	7.08594	1.17044
2019	1.15233	2.53602	1.31577	2.25544	0.277981	4.6187	1.44308	3.89758	1.9659	0.524857	0.90982	0.0845632	7.99449	7.80511	1.21248
2020	1.19118	2.42793	1.17649	2.15734	0.327715	4.58193	1.43539	3.09107	1.59266	0.528697	0.906633	0.0891112	8.87592	6.11823	1.25774
2021	1.24243	2.51352	1.17985	2.11568	0.335792	4.81634	1.39232	3.08211	1.63008	0.536911	0.909381	0.101684	9.28278	6.95235	1.28008
2022	1.29532	2.54604	1.16454	2.05826	0.286378	4.98662	1.30021	2.44391	1.58928	0.536464	0.881095	0.110684	9.94143	4.96409	1.16484

[truncated: 21 more sheets: Heilongjiang Province, Hubei Province, Hunan Province, Jilin Province, Jiangsu Province, Jiangxi Province, Liaoning Province, Inner Mongolia Autonomous Regio, Ningxia Hui Autonomous Region, Qinghai Province, Shandong Province, Shanxi Province, Shaanxi Province, Shanghai Municipality, Sichuan Province, Tianjin Municipality, Tibet Autonomous Region, Xinjiang Uygur Autonomous Regio, Yunnan Province, Zhejiang Province …]
